# Supplementary material for: Characteristics and Outcomes of Adolescents (15–18 Years) with Chronic Myelogenous Leukemia (CML) in Chronic Phase: The Experience of the International Registry of Childhood CML
Source: Cancers (Basel). 2026 Jun 16;18(12):1959. doi: 10.3390/cancers18121959 (PMC13296705; doi:10.3390/cancers18121959)
Supplement: Supplementary file 1 [file cancers-18-01959-s001.zip]

Archive with 1 entries (1 files):
- cancers-4277101-supplementary.pdf
